# Supplementary material for: The Ameliorative Effect of Dexamethasone on the Development of Autoimmune Lung Injury and Mediastinal Fat-Associated Lymphoid Clusters in an Autoimmune Disease Mouse Model
Source: Int J Mol Sci. 2022 Apr 18;23(8):4449. doi: 10.3390/ijms23084449 (PMC9027674; doi:10.3390/ijms23084449)
Supplement: Supplementary file 1 [file ijms-23-04449-s001.zip]

Archive with 1 entries (1 files):
- ijms-1640196-supplementary.pdf
